# Supplementary material for: Reduction in Aedes aegypti Population After a Year-Long Application of Targeted Sterile Insect Releases in the West Valley Region of Southern California
Source: Insects. 2025 Jan 15;16(1):81. doi: 10.3390/insects16010081 (PMC11765725; doi:10.3390/insects16010081)
Supplement: Supplementary file 1 [file insects-16-00081-s001.zip]

Archive with 1 entries (1 files):
- insects-3408407-supplementary.pdf
